# Supplementary material for: Germline HLA-B evolutionary divergence influences the efficacy of immune checkpoint blockade therapy in gastrointestinal cancer
Source: Genome Med. 2021 Nov 3;13:175. doi: 10.1186/s13073-021-00997-6 (PMC8567649; doi:10.1186/s13073-021-00997-6)
Supplement: Supplementary file 1 — Additional file 1: Table S1. Clinic characteristics of PUCH cohort. [file 13073_2021_997_MOESM1_ESM.xlsx]

## Sheet: Additional File1 Table S1
Table S1. Clinic characteristics of PUCH cohort
Factors	PUCH (N=84)
Age
median (range)	59.5 (15.0-76.0)
≤60, N (%)	45 (53.6)
>60, N (%)	39 (46.4)
Gender, N (%)
Male	61 (72.6)
Female	23 (27.4)
Cancer type, N (%)
Gastric cancer (GC)	28 (33.3)
Esophageal cancer (EC)	25 (29.8)
Colorectal cancer (CRC)	19 (22.6)
Others	12 (14.3)
Histopathology, N (%)
Adenocarcinoma	46 (54.8)
Squamous cell cancer	23 (27.4)
Neuroendocrine tumor	13 (15.5)
Others	2 (2.4)
Treatment option, N (%)
Anti-PD-1 therapy	66 (78.6)a
Anti-PD-L1 therapy	18 (21.4)
Best response, N (%)
Complete Response	2 (2.4)
Partial Response	18 (21.4)
Stable Disease	20 (23.8)
Progressive Disease	44 (52.4)
Response group, N (%)
Durable clincial benefit (DCB)	32 (38.1)
No durable benefit (NDB)	52 (61.9)
a. 62 patients received PD-1 monotherapy. Three patients received PD-1 inhibitor plus chemotherapy, and one patient received PD-1 inhibitor plus apatinib.
